# Supplementary material for: Depressive-like Behaviors Induced by mGluR5 Reduction in 6xTg in Mouse Model of Alzheimer’s Disease
Source: Int J Mol Sci. 2023 Aug 21;24(16):13010. doi: 10.3390/ijms241613010 (PMC10455602; doi:10.3390/ijms241613010)
Supplement: Supplementary file 1 [file ijms-24-13010-s001.zip]

Archive with 1 entries (1 files):
- ijms-2529936-supplementary.pdf
